# Supplementary material for: Long-term Clinical Outcomes After Hospitalization for Acute Respiratory Illness Due to Respiratory Syncytial Virus
Source: Clin Infect Dis. 2025 Dec 23;82(6):e1333–44. doi: 10.1093/cid/ciaf710 (PMC13341240; doi:10.1093/cid/ciaf710)
Supplement: ciaf710_Supplementary_Data [file ciaf710_supplementary_data.zip]

Archive with 2 entries (2 files):
- CID-127639R2.mp4
- Supplementary Materials.docx
